# Supplementary material for: Exploring Adherence to Pelvic Floor Muscle Training in Women Using Mobile Apps: Scoping Review
Source: JMIR Mhealth Uhealth. 2023 Nov 30;11:e45947. doi: 10.2196/45947 (PMC10722367; doi:10.2196/45947)
Supplement: Multimedia Appendix 3 [file mhealth_v11i1e45947_app3.xlsx]

## Sheet: DATA
	Jaffar et al. 2022	Asklund et al. 2017	Kinouchi and Ohashi 2018	Wang et al. 2020	Araujo et al. 2020	Wadensten et al. 2021
Study characteristics
Article title	Preliminary effectiveness of mhealth app-based pelvic floor muscle training among pregnant women to improve their exercise adherece: a pilot randomised control trial	Mobile app for treatment of stress urinary incontinence: a randomized controlled trial	smartphone based reminder system to promote pelvic floor muscle training for the management of postnatal urinary incontinence: historial control study with propensity score-matched analysis	effect of app based audio guidance pelvic floor muscle training on treatment of stress urinary incontinence in primiparas: a randomized controlled trial	the adherence of home pelvic floor muscles training using a mobile device application for women with urinary incontinence: the randomized controlled trial	a mobile app for self-management of urgency and mixed urinary incontinence in women: randomised controlled trial
What was the aim of the study?	To assess the preliminary effectivness of a newly developed mHealth app (KEPT app)	to compare the mobile app treatment program to no treatment for effects on symptoms severity and condition specific quality of life in women with SUI	to clarify pelvic floor muscle training in post natal women and see if smartphone-based reminder systems could help them manage urinary incontinence	to determine the effectiveness of app based audio guidance pelvic floor muscle training on the treatment of stress urinary incontiennce in primiparas	the evaluate the use of a mobile device application for the treatnent of urinary incontinence through adherence to home pelvic floor muscle training and its impact on urinary symptoms	to evaluate whether this app was effective for improvement and cure of UUI and MUI in women
What study design was used?	two-arm parallel-group pilot RCT	RCT two parallel groups	historical control study	parallel RCT	prospective 1:1 RCT	1:1 randomized controlled parallel-arm trial
What was the inclusion criteria for the study?	Malaysian citizen, mobile phone (android) and internet access, pregnant women, over the age of 18, parity at 26-27 weeks gestations, SUI and MUI	women 18 or over, SUI once or more a week for 6/12, access to smartphone and e-mail, swedish literacy	vaginal delivery and smart phone	nulliparous women, singleton pregnancy, cephalic presentation between 30-32 gestation, 20-34 years old, SUI once or more a month, continence prior to pregnnacy,	women with self-reported urinary incontinence. SUI diagnosis made based on urinary leakage when straining or coughing. For those with MUI the predominant feature was that of stress based on the Questionairre for Urinary Incontinance Diagnosis (QUID)	female aged over 18, symptoms of UUI or MUI with 2 or more leakages a week lasting over 12 months, access to a smartphone and the ability to send and receive an e-mail
What was the exclusion criteria?	non-malaysian citizen, mobile phone (iphone), planning pregnancy, post partum, under 18, chronic medical issues prior to pregnancy, UUI and complicated pregnancy	pregnancy, previous UI surgery, present or previous malignancy in the lower abdomen, impaired mobility or sensibility in lower abdomen or legs, severe psychiatric disorders, macroscopic haematuria, irregular bleeding and difficulty passive urine	pelvic surgery, cerebral infarction, current hypertension, diabetes, haemorrhage, cystitis, neurological disease of the urinary system, chronic cough and diuretic use	severe comorbidities including placenta previa, threatened premature labor, pregnancy induced hypertension, chronic history of cough, constipation, pelvic surgery, spinal surgery, urinary system disease (UTI), DM, indications for a c-section or contraindicated for a vaginal birth	neurological impairement affecting comprehansion, neurogenic bladder symptoms, alterations in pelvic floor muscle contraction (hyperactivity and inability to contract) on palpation, previous PFMT, POP >1, urinary infections and previous pelvic floor surgeries.	Pregnancy, use of another PFMT app, mirabegron, antimuscinaric medication, incontinence surgery in the last 5 years, red flag symptoms including painful urgency, pyelonephritis, over X3 UTI in the last 12 months, visible haematuria, non-investigated bladder emptying difficulties, metrorrhagia, cancer of the pelvic area, bladder or bowels, history of stroke, neurological disease of diabetes
How were participants recruited?	Pregnant women were sampled using an e-posted on Whatsapp	through a website	Posters in obstetric clinic	not stated	Not stated	information broadcast on TV, radio and newspapers and via targated facebook ads, web-based screening via eContinence website
How was the data collected?	on the mHealth app and Google forms	web based questionairre and completed two validate questionairres	website that stored information on Rtime system	pencil and paper surveys	interviews, questionairres, adherence form, EMG, digital palation, via remote access to app adherence data	web-based questionairre, bladder diary and statistics from the app
Did the study take place in the community or outpatient setting?	health clinic (community)	community	obstetric clinic Japan	obstetric clinic teritiary maternity hopsital	university physiotherpy clinic Brazil	Home
What was the country of origin?	Malaysia	Sweden	Japan	China	Brazil	Sweden
Participant characteristics
How many participants?	26	123	58	108	33	123
Were study subjective in different groups recruited over the same period of time?	Yes	Yes	No- the control group was historical and intervention jan-august 2014	Yes	Yes	yes
What were the ages of participants?	21-39	27-72 mean age 44.7	31-37	23-34	intv 47.2 +-10.6 control 53.3 +-13.2	31-77 mean age 58
Were the participants in the perinatal period?	pregnant	not exclusively	Yes	Yes	No	No
What were participants ethinicity?	Malaysian (24) and non-malay (2)	Unknown	Unknown	Unknown	80%< causasian 20%> 'other'	No
What were the socio-economic status of participants?	24/26 from lower income status	83.9% of the app gropu and 75.4% of the control group were university educated	Unknown	76.9% bachelor or higher education	Unknown	95% had university-level education
Were participants symptomatic or asymptomatic of urinary incontinence?	Symptomatic of SUI (15) and MUI (11)	SUI	UI	SUI	SUI	Symptomatic
What were the comorbidities of participants?	None	None	recent vaginal birth	recent vaginal birth	Unknown	Unknown
Intervention details
How were participants allocated to the intervention group(s)?	Randomisation app	concealing sequentially numbered opaque sealed envelopes. An independent administrator generated the allocation sequence and prepared 130 enveloped. The study coordinator opend one envelope for the participants and assigned an email to the participants	recruited and enrolled (historial control)	(1:1) concealed envelopes	computer randomisation, use of opaque envelopes	opaque sealed envelopes by an independent administrator
Were attempts made to blind study subjects?	Not feasible to blind participants	No	No blinding	Not feasible	No	No
Was any attempt made to blind those measuring main outocmes?	Yes- in this single blind study researchers involved were blinded to participant group allocation	No	No blinding	Yes	Yes- physio blinded who assessed PFM OMG. Researchers not blinded	No
Describe characteristis of the control group	waitlist controlled (received app after 8/52)	a postponed treatment group that did not receive the app or any material included in the app during the study period. After the 3/12 follow up they received access to the app	historical control study where midwife verbally and provision of written information describe PFMT	45 min PFMT and relaxation education and 1:1 guidance	instructed to do PF exercises X2 a day using printed instructions, group education by physio, sEMG feedback and paper diary	information tat app group:very brief information on PFMT, bladder retraining, psychological topics and lifestyle advice (2 participants used another app, 1 practiced PFMT, 1 sought additional usual care)
Describe the PFMT programme used	A total of 11 contractions a day (10 fast and 1 slow). Length of a sustained contraction 2-10 seconds. Repeated 3 times a day for 8 weeks	12 ‘levels’ of PFMT programmes (basic and advanced). Repeated three times a day for 12 weeks	A total of 6 contractions a day (fast unspecified and 6 slow). Length of a sustained contraction 3-6 seconds. Repeated 3 times a day for 12 weeks	Participants were given the option of either: 1.An unspecified number of slow contractions holding for > 2s twice a day for 12 weeks or 2. 150 pelvic floor contractions per day for 12 weeks	A total of 4 contractions a day (3 fast and 1 slow). Length of a sustained contraction 8 seconds. Repeated two times a day for 12 weeks	12 ‘levels’ of PFMT programmes (basic and advanced). Repeated three times a day for 12 weeks
Were participants randomised or non-randomised?	Randomised	Yes	non-randomised (historial control)	randomised	randomised	Randomised using opaque sealed envelopes
Describe the intervention used in the study	Educational video, Training timer, Symptom calendar, Daily reminder notification, Progress chart, Frequently asked questions	Information (on the pelvic floor, SUI and lifestlye factors), Statistics function that calculates the number of exercises performed, Reminders, Graphic to support PFMT	Reminder system	Systematic audio guidance PFMT program, Audio reminders, a dynamic graph to support PFMT	Visual feedback, Reminders, Audio feedback with PFMT, Self-reported perception of improvement, Exercise log	Information (on PFMT, the bladder, psychological topics, lifestyle advice), reinforcement messages and daily reminders, exercise log, bladder diary
Behaviour change techniques identified in the intervention	Self-monitoring of outcome(s) of behaviour, Instruction on how to perform behaviour, Prompts/cues	Self-monitoring of behaviour, Instruction on how to perform behaviour, Prompts/cues	Prompts/ cues	Instruction on how to perform behaviour, Prompts/cues	Self-monitoring of behaviour, Self-monitoring of outcome(s) of behaviour, Instruction on how to perform behaviour, Prompts/cues	Self-monitoring of behaviour, Self-monitoring of outcome(s) of behaviour, Instruction on how to perform behaviour, Prompts/cues
What setting was the intervention delivered?	Home	home	Home	Home	Outpatient setting	Home
How many follow up sessions were in the study?	2 (at one month and two months)	1	1	3	3	1
How and who delivered the intervention?	research team KEPT app	via website, research team contacted the participants	research midwife	research team	physio taught correct exercise and encourgaed PFMT	research team and specialists screened participants in recruitment stage
How long did the intervention last?	8-weeks	3 months	8 weeks	6 months	3 months	15 weeks
Describe any co-interventions used	None	the app focused on PFMT and also contained reminders, information that described SUI, the pelvic floor and lifestyle factors related to incontinence	all participants received pelvic floor muscle education from a midwife and a leaflet on functions of pelvic floor and how to do a contraction.	45-min education session on PFMT and 1:1 training guidance by researchers	sEMG and group 1:1 physiotherapist education on PFMT	The Tat II app focused on 4 themes: PFMT, bladder training, psychoeducation and lifestyle advice
Outcome data/ results
what were the primary outcome measures used?	1.Pelvic floor muscle training adherence	severity of urinary incontinence and quality of life measure	pelvic floor muscle adherence	adherence to PFMT and symptom severity	adherence	incontinence symptoms serverity
How was the primary outcome measure defined?	increasing PFMT adherence from lowest scores (0) to maximum scores (24)	evaluate urinary symptom severity and to evaluate condition specific quality of life	implementation rate (% of women who reporeted they exercises in the 8 weeks) median training intensity and frequency	to assess self efficacy for pelvic floor muscle training and predict adherence to training evaluates prevelance, severity, type of urinary incontinence and impact on QOL	completion of a full sequence of PFMT using the app and self reported adherence	frequency and amount of urinary leakage in everyday life
Was it reported?	Yes	Yes	Yes	Yes	Yes	Yes
What measurement tool was used?	Exercise adherence rating scale (EARS)	ICIQ UI SF and ICIQ-LUTS SF	self-reported adherence measure, 1X questions that defines incontinnece and created by ICS	Broome pelvic muscle self-efficacy scale and ICIQ UI SF	In app adherence measure and self-reported outcome measures	ICIQ-UI SF
Number and/or times follow up measurements were taken?	3 times (baseline, 1 month and 2 months)	baseline and 3 months	baseline and 8 weeks	baseline, 6 weeks 3 months and 6 months	baseline, 1 month, 2 months and 3 months	baseline and 15 weeks
What secondary outcome measures were used?	1.ICIQ UI SF 2.ICIQLUTSqol 3.PFMT knowledge, attitude and practice 4.PFMT self-efficacy	change in condiiton over time, frequency of urinary incontinence and use of incontinence aids, in-app adherence measures	Prevelance of UI	pelvic floor muscle strength, bladder neck mobility, and sexual function	pelvic floor muscle strength, SUI symptoms change in vaginal symptoms, quality of life,	adherence, urge symptoms, quality of life and catastrophising, number of leakages, use of incontinence aids, impression of improvement and participant satisfaction
How was the secondary measures defined?	described verbatim in table	PGI-I is a self-rated validated questions that asks about the change in experience after treatment. Incontinence episode frequency is the number of leakages a week and use of incontinence aids over 4 wees. In app statistics function	as defined by the ICS	re reliable and non-invasive tool to measure to quantify pelvic floor muscle strength, strength was also based on the contraction duration, quality and contraction type. Bladder neck mobility was the distance between the pubis bone and bladder neck at rest and during valsalva and the last was a quality of life index associated with female sexual function	a reliable way of assessing pelvic floor muscle strength, to evaluate the impact of urinary incontinence of QOL, asses for a range of pelvic floor dysfunction symptoms such as bowel, vagina and sexual function and determine the imact of stress symptoms and urgency	performance and adherence, the impact of urinary leakage on quality of life, information on day and night frequency, urgency, urgency leakage, non-validated tool looking at fear around leakage and urgency
What measurement tool was used?	1.ICIQ-UI SF 2.ICIQ-LUTSqol 3.unclear 4.Self-efficacy scale for practicing pelvic floor exercise questionnaire (SESPPFE)	PGI-I and the IEF	1 question taken from definition	surface elecromyography, vaginal palpation (OMG), perineal US, female sexual function index	OMG, ICIQ UI SF, ICIQ vaginal symptoms, QUID (and cure rates)	percieved ability to correctly perform pelvic floor muscle exercises, ICIQ-LUTSqol, ICIQ-OAB *appropriate fo UUI? And the Incontinence Catastrophizing scale (IC), incontinence episode frequency, PGI-I
number and/or times follow up measurements were taken?	baseline, 1 month and 2 months	baseline and 3 months	women seen at 1 month post natal where initial measurements were taken then at 3 months post natal	3 months and 6 months	see above	once at 15 weeks
What statistical test was used?	t-test or Mann-Whitney U	Student t-test for continueous variables, chi squared test for categorica variables and mann-whitney U for ordinal variables.	propensity score matching	t-test and chi squared	Man whitney U	Mann whitney U, paired t-test, wilcoxen signed rank and chi squared test
What were the number of participants enrolled in intervention?	16	62	49	54	17	60
How many participants were in the control group?	10	61	212	54	16	63
What were the number of participants included in analysis?	16	61 (intv) + 60 (control)	31	108	21	123
What were the number of withdrawls/ exclusions/ loss to follow up?	10	lost to follow up and missing data	in the intervention group 18 women were excluded for not reporting their UI status. 8 were excluded from the control due to c-section, history of cystitis, incomplete responses and failing to return questionairre and 75 for failing to return questionairre at 8 weeks	25 who declined to participate after being informed of the study	41 total	7
was the outcome data dichotomous or continuous?	Contineous and categorical	contineous and dichotomous	continueous and dichotomous	contineous and dichotomous	continueous and dichotomous	continueous
What were the main results and probability values?	“The difference in PFMT adherence between groups was not statistically significant” (P=.83). “Attitude, self-efficacy and knowledge of PFMT were not significant between groups” (P=.39, P=.49, P=.47).	“41.0% (25/61) had performed PFMT daily; 42.6% (26/61) had performed PFMT weekly but not daily; and 14.8% (9/61) had performed PFMT more sporadically.”	“PFMT rates were significantly higher in the smartphone group” (P=.008). “Median values for PFMC reps/day (P=0.006) and PFMT day/week (P<0.001) are both significantly higher in the smartphone group.”	“Participants in the audio group indicated greater self-efficacy during the follow-up" (P=.009).	“Adherence was higher in the app group at 1 and 2 months after PFMT” (P<.001). “The women self-reported their adherence rate, and the app group also showed better results during treatment” (P<.001).	“At follow-up, 85% (51/60) of the participants in the treatment group stated that their ability to contract their pelvic floor muscles was slightly or much improved, compared with 16% (10/63) of the participants in the information group” (P<.001).
Recommended implications on practice?	Screen and recruit earlier in pregnancy	Use of app to complement other treatments	reminder systems could help improve womens ability to manage symptoms and improve QOL	a promising treatment alternative	no comment	apps to improve self-management health seeking and be used in adherence promotion, this app could be added to treatment options offered as part of usual care for women presenting with these conditions
Did the study have sufficient power to detect a clinically important effect where the probability value for a difference being due to chance is less than 5%?	No	Yes	Yes	5% significance level with a power of 80%	yes	Yes
Any adverse effects reported?	Yes and there were none	Unknown	Unknown	Unkown	Unknown	Yes- inguinal hernia and altered incontinence episodes
Implementation characteristics
What were the characteristics of the organisation providing the intervention?	Urban governmant health clinic Malaysia	no face to face contact, from researchers through a website	obstetric centre: a research midwife explained to participants how to enroll and how to accurately perform PFMT using a leaflet	research team	research and physiotherapist	research team
What technical support was offered to participants?	Unknown	email with instructions for downloading and installing app from app store or google play and a code to open the app. At 4-weeks they received an e-mail to ask if they has any technical problems	participants revieved 2 emails on how to register and instructions on how to download and use the app	guided to download and install app by research team	no comment	contacted via phone for app installation support
